# Supplementary material for: Unveiling the Promoting Mechanism of H2 Activation on CuFeOx Catalyst for Low-Temperature CO Oxidation
Source: Molecules. 2024 Jul 17;29(14):3347. doi: 10.3390/molecules29143347 (PMC11279789; doi:10.3390/molecules29143347)
Supplement: Supplementary file 1 [file molecules-29-03347-s001.zip]

Archive with 1 entries (1 files):
- molecules-3059074-supplementary.pdf
